# Supplementary material for: Hnf1aos1 as a Metabolic Coordinator of Hepatic Lipid Homeostasis and Feedback Control
Source: Noncoding RNA. 2026 Apr 30;12(3):15. doi: 10.3390/ncrna12030015 (PMC13214671; doi:10.3390/ncrna12030015)
Supplement: Supplementary file 1 [file ncrna-12-00015-s001.zip]

Archive with 1 entries (1 files):
- ncrna-4241349-supplementary.pdf
